# Supplementary material for: Polyurethane Foam Residue Biodegradation through the Tenebrio molitor Digestive Tract: Microbial Communities and Enzymatic Activity
Source: Polymers (Basel). 2022 Dec 31;15(1):204. doi: 10.3390/polym15010204 (PMC9823465; doi:10.3390/polym15010204)
Supplement: Supplementary file 1 [file polymers-15-00204-s001.zip]

Archive with 1 entries (1 files):
- polymers-2083254-supplementary.pdf
